# Supplementary material for: It’s a matter of design—how pitfall trap design affects trap samples and possible predictions
Source: PeerJ. 2018 Jun 25;6:e5078. doi: 10.7717/peerj.5078 (PMC6022721; doi:10.7717/peerj.5078)
Supplement: Supplemental Information 1 — site = study sites. type: A = customary, B = plastic rim, C = V shaped guidance barrier, D = X shaped guidance barrier. [file peerj-06-5078-s001.csv]

date	interval	site	type	staphylinidae	spiders
26.03.2012	I	G1	A	4	9
26.03.2012	I	G1	B	1	2
26.03.2012	I	G1	C	9	12
26.03.2012	I	G1	D	16	26
26.03.2012	I	G2	A	1	6
26.03.2012	I	G2	B	0	2
26.03.2012	I	G2	C	4	11
26.03.2012	I	G2	D	21	49
26.03.2012	I	G3	A	1	7
26.03.2012	I	G3	B	3	11
26.03.2012	I	G3	C	0	11
26.03.2012	I	G3	D	9	51
26.03.2012	I	G4	A	0	14
26.03.2012	I	G4	B	4	10
26.03.2012	I	G4	C	5	38
26.03.2012	I	G4	D	12	73
26.03.2012	I	G5	A	1	8
26.03.2012	I	G5	B	2	10
26.03.2012	I	G5	C	4	18
26.03.2012	I	G5	D	8	59
10.04.2012	II	G1	A	3	5
10.04.2012	II	G1	B	0	3
10.04.2012	II	G1	C	1	14
10.04.2012	II	G1	D	8	47
10.04.2012	II	G2	A	0	4
10.04.2012	II	G2	B	0	15
10.04.2012	II	G2	C	2	10
10.04.2012	II	G2	D	14	64
10.04.2012	II	G3	A	4	21
10.04.2012	II	G3	B	0	7
10.04.2012	II	G3	C	0	15
10.04.2012	II	G3	D	12	62
10.04.2012	II	G4	A	0	17
10.04.2012	II	G4	B	0	10
10.04.2012	II	G4	C	0	22
10.04.2012	II	G4	D	16	100
10.04.2012	II	G5	A	0	10
10.04.2012	II	G5	B	2	17
10.04.2012	II	G5	C	0	41
10.04.2012	II	G5	D	13	43
24.04.2012	III	G1	A	4	19
24.04.2012	III	G1	B	0	10
24.04.2012	III	G1	C	7	57
24.04.2012	III	G1	D	18	90
24.04.2012	III	G2	A	10	23
24.04.2012	III	G2	B	2	26
24.04.2012	III	G2	C	7	31
24.04.2012	III	G2	D	13	94
24.04.2012	III	G3	A	2	27
24.04.2012	III	G3	B	2	19
24.04.2012	III	G3	C	1	36
24.04.2012	III	G3	D	9	100
24.04.2012	III	G4	A	9	29
24.04.2012	III	G4	B	0	17
24.04.2012	III	G4	C	7	77
24.04.2012	III	G4	D	22	160
24.04.2012	III	G5	A	4	25
24.04.2012	III	G5	B	1	9
24.04.2012	III	G5	C	9	56
24.04.2012	III	G5	D	16	187
08.05.2012	IV	G1	A	5	30
08.05.2012	IV	G1	B	1	15
08.05.2012	IV	G1	C	1	49
08.05.2012	IV	G1	D	16	119
08.05.2012	IV	G2	A	6	33
08.05.2012	IV	G2	B	6	19
08.05.2012	IV	G2	C	9	30
08.05.2012	IV	G2	D	26	195
08.05.2012	IV	G3	A	13	57
08.05.2012	IV	G3	B	4	14
08.05.2012	IV	G3	C	7	47
08.05.2012	IV	G3	D	8	180
08.05.2012	IV	G4	A	5	32
08.05.2012	IV	G4	B	0	36
08.05.2012	IV	G4	C	10	63
08.05.2012	IV	G4	D	30	76
08.05.2012	IV	G5	A	3	29
08.05.2012	IV	G5	B	5	27
08.05.2012	IV	G5	C	12	60
08.05.2012	IV	G5	D	19	170
22.05.2012	V	G1	A	3	21
22.05.2012	V	G1	B	2	20
22.05.2012	V	G1	C	5	13
22.05.2012	V	G1	D	6	69
22.05.2012	V	G2	A	9	24
22.05.2012	V	G2	B	0	17
22.05.2012	V	G2	C	1	67
22.05.2012	V	G2	D	14	199
22.05.2012	V	G3	A	0	27
22.05.2012	V	G3	B	3	11
22.05.2012	V	G3	C	4	23
22.05.2012	V	G3	D	5	112
22.05.2012	V	G4	A	14	69
22.05.2012	V	G4	B	5	16
22.05.2012	V	G4	C	20	90
22.05.2012	V	G4	D	7	214
22.05.2012	V	G5	A	2	30
22.05.2012	V	G5	B	1	11
22.05.2012	V	G5	C	6	82
22.05.2012	V	G5	D	10	115
