# Supplementary material for: It’s a matter of design—how pitfall trap design affects trap samples and possible predictions
Source: PeerJ. 2018 Jun 25;6:e5078. doi: 10.7717/peerj.5078 (PMC6022721; doi:10.7717/peerj.5078)
Supplement: Supplemental Information 2 — site = study sites. type: A = customary, B = plastic rim, C = V shaped guidance barrier, D = X shaped guidance barrier. [file peerj-06-5078-s002.csv]

site	type	date	species	s1	s2	abundance
G1	C	08.05.2012	Panagaeus bipustulatus	Panagaeus	bipustulatus	1
G1	C	08.05.2012	Harpalus rubripes	Harpalus	rubripes	3
G1	C	08.05.2012	Syntomus truncatellus	Syntomus	truncatellus	1
G1	C	08.05.2012	Syntomus foveatus	Syntomus	foveatus	1
G1	C	08.05.2012	Masoreus wetterhalii	Masoreus	wetterhalii	1
G1	C	08.05.2012	Poecilus lepidus	Poecilus	lepidus	1
G1	C	08.05.2012	Amara aenea	Amara	aenea	1
G1	C	08.05.2012	Amara convexior	Amara	convexior	2
G1	D	22.05.2012	Synuchus vivalis	Synuchus	vivalis	1
G1	D	22.05.2012	Poecilus lepidus	Poecilus	lepidus	1
G1	D	22.05.2012	Harpalus subcylindricus	Harpalus	subcylindricus	2
G5	C	24.04.2012	Microlestes maurus	Microlestes	maurus	1
G5	C	24.04.2012	Harpalus pumilus	Harpalus	pumilus	4
G2	C	08.05.2012	Masoreus wetterhalii	Masoreus	wetterhalii	1
G6	D	26.03.2012	Philorhizus notatus	Philorhizus	notatus	1
G6	D	26.03.2012	Paradromius linearis	Paradromius	linearis	1
G4	C	08.05.2012	Ophonus laticollis	Ophonus	laticollis	1
G4	D	26.03.2012	Amara lucida	Amara	lucida	1
G4	D	26.03.2012	Pterostichus strenuus	Pterostichus	strenuus	1
G4	D	26.03.2012	Philorhizus notatus	Philorhizus	notatus	1
G2	D	10.04.2012	Amara lunicollis	Amara	lunicollis	1
G2	D	10.04.2012	Notiophilus palustris	Notiophilus	palustris	1
G5	D	08.05.2012	Paradromius linearis	Paradromius	linearis	1
G5	D	08.05.2012	Bembidion properans	Bembidion	properans	1
G5	D	08.05.2012	Poecilus lepidus	Poecilus	lepidus	3
G5	D	08.05.2012	Harpalus subcylindricus	Harpalus	subcylindricus	2
G5	D	26.03.2012	Amara eurynota	Amara	eurynota	1
G5	D	26.03.2012	Paradromius linearis	Paradromius	linearis	1
G5	D	26.03.2012	Syntomus truncatellus	Syntomus	truncatellus	1
G5	D	26.03.2012	Bembidion lampros	Bembidion	lampros	2
G4	D	26.03.2012	Amara convexior	Amara	convexior	2
G4	D	26.03.2012	Pterostichus strenuus	Pterostichus	strenuus	2
G4	C	22.05.2012	Harpalus tardus	Harpalus	tardus	1
G4	C	22.05.2012	Syntomus truncatellus	Syntomus	truncatellus	2
G4	C	22.05.2012	Panagaeus bipustulatus	Panagaeus	bipustulatus	1
G4	C	22.05.2012	Notiophilus palustris	Notiophilus	palustris	1
G2	B	22.05.2012	Amara equestris	Amara	equestris	1
G2	B	22.05.2012	Harpalus tardus	Harpalus	tardus	1
G2	B	22.05.2012	Poecilus lepidus	Poecilus	lepidus	2
G3	D	22.05.2012	Badister lacertosus	Badister	lacertosus	1
G3	D	22.05.2012	Harpalus rubripes	Harpalus	rubripes	1
G3	D	22.05.2012	Poecilus versicolor	Poecilus	versicolor	1
G3	D	22.05.2012	Poecilus lepidus	Poecilus	lepidus	1
G3	D	08.05.2012	Badister lacertosus	Badister	lacertosus	1
G3	D	08.05.2012	Poecilus lepidus	Poecilus	lepidus	1
G3	D	08.05.2012	Harpalus subcylindricus	Harpalus	subcylindricus	1
G3	D	08.05.2012	Amara convexior	Amara	convexior	1
G4	D	08.05.2012	Amara ovata	Amara	ovata	1
G4	D	08.05.2012	Harpalus pumilus	Harpalus	pumilus	2
G4	D	08.05.2012	Amara aenea	Amara	aenea	1
G2	D	22.05.2012	Syntomus truncatellus	Syntomus	truncatellus	4
G2	D	22.05.2012	Syntomus foveatus	Syntomus	foveatus	1
G2	D	22.05.2012	Trechus quadristriatus	Trechus	quadristriatus	1
G2	D	22.05.2012	Amara aenea	Amara	aenea	1
G2	D	22.05.2012	Amara convexior	Amara	convexior	2
G2	D	22.05.2012	Panagaeus bipustulatus	Panagaeus	bipustulatus	1
G2	D	22.05.2012	Poecilus lepidus	Poecilus	lepidus	1
G3	A	22.05.2012	Amara convexior	Amara	convexior	1
G3	A	22.05.2012	Panagaeus bipustulatus	Panagaeus	bipustulatus	1
G3	A	22.05.2012	Syntomus truncatellus	Syntomus	truncatellus	2
G1	C	10.04.2012	Syntomus foveatus	Syntomus	foveatus	1
G1	C	08.05.2012	Syntomus foveatus	Syntomus	foveatus	1
G5	A	10.04.2012	Syntomus truncatellus	Syntomus	truncatellus	1
G5	D	10.04.2012	Philorhizus sigma	Philorhizus	sigma	1
G4	D	10.04.2012	Harpalus pumilus	Harpalus	pumilus	1
G4	D	10.04.2012	Amara familiaris	Amara	familiaris	1
G5	D	24.04.2012	Amara lucida	Amara	lucida	1
G5	A	22.05.2012	Lebia cruxminor	Lebia	cruxminor	1
G2	A	22.05.2012	Calathus melanocephalus	Calathus	melanocephalus	1
G2	A	22.05.2012	Harpalus rubripes	Harpalus	rubripes	2
G2	A	22.05.2012	Syntomus truncatellus	Syntomus	truncatellus	1
G5	D	22.05.2012	Poecilus cupreus	Poecilus	cupreus	1
G5	D	22.05.2012	Brachinus crepitans	Brachinus	crepitans	3
G5	D	22.05.2012	Syntomus truncatellus	Syntomus	truncatellus	2
G5	D	22.05.2012	Harpalus rubripes	Harpalus	rubripes	2
G5	D	22.05.2012	Anchomenus dorsalis	Anchomenus	dorsalis	1
G1	C	22.05.2012	Calathus melanocephalus	Calathus	melanocephalus	1
G1	C	22.05.2012	Harpalus rubripes	Harpalus	rubripes	2
G1	C	22.05.2012	Syntomus truncatellus	Syntomus	truncatellus	1
G5	B	22.05.2012	Harpalus rubripes	Harpalus	rubripes	1
G3	C	10.04.2012	Harpalus tardus	Harpalus	tardus	1
G3	C	10.04.2012	Poecilus cupreus	Poecilus	cupreus	1
G4	C	10.04.2012	Amara convexior	Amara	convexior	1
G3	D	26.03.2012	Amara convexior	Amara	convexior	1
G4	B	22.05.2012	Harpalus rufipes	Harpalus	rufipes	1
G5	C	10.04.2012	Harpalus rubripes	Harpalus	rubripes	1
G5	C	10.04.2012	Amara aenea	Amara	aenea	1
G5	C	10.04.2012	Harpalus pumilus	Harpalus	pumilus	2
G6	A	26.03.2012	Paradromius linearis	Paradromius	linearis	1
G6	A	26.03.2012	Amara convexior	Amara	convexior	1
G2	C	22.05.2012	Calathus melanocephalus	Calathus	melanocephalus	1
G2	C	22.05.2012	Poecilus lepidus	Poecilus	lepidus	1
G2	C	22.05.2012	Harpalus tardus	Harpalus	tardus	2
G2	C	22.05.2012	Syntomus truncatellus	Syntomus	truncatellus	2
G2	A	10.04.2012	Poecilus cupreus	Poecilus	cupreus	1
G2	A	10.04.2012	Harpalus tardus	Harpalus	tardus	1
G4	A	08.05.2012	Syntomus truncatellus	Syntomus	truncatellus	1
G3	C	22.05.2012	Harpalus rubripes	Harpalus	rubripes	2
G2	C	10.04.2012	Poecilus cupreus	Poecilus	cupreus	2
G2	D	22.05.2012	Harpalus rubripes	Harpalus	rubripes	3
G4	D	26.03.2012	Poecilus cupreus	Poecilus	cupreus	1
G4	D	26.03.2012	Pterostichus strenuus	Pterostichus	strenuus	2
G4	D	26.03.2012	Amara aenea	Amara	aenea	1
G4	D	26.03.2012	Harpalus tardus	Harpalus	tardus	2
G1	B	26.03.2012	Harpalus subcylindricus	Harpalus	subcylindricus	1
G5	C	22.05.2012	Calathus melanocephalus	Calathus	melanocephalus	1
G5	C	22.05.2012	Bembidion lampros	Bembidion	lampros	1
G5	C	22.05.2012	Syntomus truncatellus	Syntomus	truncatellus	4
G5	C	22.05.2012	Harpalus pumilus	Harpalus	pumilus	1
G1	D	22.05.2012	Poecilus lepidus	Poecilus	lepidus	2
G1	D	22.05.2012	Harpalus rubripes	Harpalus	rubripes	6
G1	D	22.05.2012	Harpalus tardus	Harpalus	tardus	1
G1	D	22.05.2012	Harpalus pumilus	Harpalus	pumilus	1
G1	D	22.05.2012	Harpalus subcylindricus	Harpalus	subcylindricus	4
G1	A	24.04.2012	Poecilus lepidus	Poecilus	lepidus	1
G1	A	24.04.2012	Harpalus pumilus	Harpalus	pumilus	1
G1	A	24.04.2012	Harpalus tardus	Harpalus	tardus	2
G1	A	24.04.2012	Amara lunicollis	Amara	lunicollis	1
G1	A	24.04.2012	Syntomus truncatellus	Syntomus	truncatellus	1
G2	A	24.04.2012	Amara convexior	Amara	convexior	1
G2	A	24.04.2012	Syntomus truncatellus	Syntomus	truncatellus	2
G2	C	26.03.2012	Syntomus truncatellus	Syntomus	truncatellus	1
G3	C	26.03.2012	Poecilus cupreus	Poecilus	cupreus	1
G3	C	26.03.2012	Amara similata	Amara	similata	1
G3	C	26.03.2012	Amara lunicollis	Amara	lunicollis	1
G3	B	10.04.2012	Syntomus truncatellus	Syntomus	truncatellus	1
G2	A	26.03.2012	Harpalus tardus	Harpalus	tardus	1
G3	C	24.04.2012	Poecilus lepidus	Poecilus	lepidus	1
G3	C	24.04.2012	Harpalus pumilus	Harpalus	pumilus	1
G3	C	24.04.2012	Harpalus rubripes	Harpalus	rubripes	1
G3	C	24.04.2012	Harpalus tardus	Harpalus	tardus	3
G3	C	24.04.2012	Amara aenea	Amara	aenea	2
G5	B	24.04.2012	Amara ovata	Amara	ovata	1
G5	B	24.04.2012	Harpalus tardus	Harpalus	tardus	2
G5	B	24.04.2012	Harpalus rubripes	Harpalus	rubripes	1
G5	B	24.04.2012	Harpalus affinis	Harpalus	affinis	1
G4	C	22.05.2012	Harpalus rufipes	Harpalus	rufipes	1
G4	C	22.05.2012	Harpalus tardus	Harpalus	tardus	1
G4	C	22.05.2012	Syntomus truncatellus	Syntomus	truncatellus	2
G4	C	22.05.2012	Bembidion lampros	Bembidion	lampros	1
G5	C	26.03.2012	Amara similata	Amara	similata	1
G5	C	26.03.2012	Amara eurynota	Amara	eurynota	1
G5	C	26.03.2012	Harpalus tardus	Harpalus	tardus	1
G5	C	26.03.2012	Harpalus pumilus	Harpalus	pumilus	1
G5	C	26.03.2012	Syntomus truncatellus	Syntomus	truncatellus	5
G4	D	24.04.2012	Anchomenus dorsalis	Anchomenus	dorsalis	1
G4	D	24.04.2012	Syntomus truncatellus	Syntomus	truncatellus	1
G4	D	24.04.2012	Bembidion lampros	Bembidion	lampros	1
G1	B	24.04.2012	Poecilus lepidus	Poecilus	lepidus	1
G1	B	24.04.2012	Harpalus tardus	Harpalus	tardus	1
G5	D	08.05.2012	Harpalus rubripes	Harpalus	rubripes	2
G5	D	08.05.2012	Poecilus lepidus	Poecilus	lepidus	3
G5	D	08.05.2012	Amara aenea	Amara	aenea	1
G5	D	08.05.2012	Brachinus crepitans	Brachinus	crepitans	1
G1	D	26.03.2012	Poecilus cupreus	Poecilus	cupreus	3
G1	D	26.03.2012	Harpalus tardus	Harpalus	tardus	1
G1	D	26.03.2012	Harpalus subcylindricus	Harpalus	subcylindricus	1
G1	D	26.03.2012	Amara familiaris	Amara	familiaris	1
G1	D	26.03.2012	Microlestes maurus	Microlestes	maurus	1
G1	D	26.03.2012	Harpalus pumilus	Harpalus	pumilus	7
G4	D	10.04.2012	Amara aenea	Amara	aenea	1
G4	D	10.04.2012	Amara ovata	Amara	ovata	1
G4	D	10.04.2012	Amara convexior	Amara	convexior	1
G4	D	10.04.2012	Harpalus tardus	Harpalus	tardus	2
G4	D	10.04.2012	Notiophilus palustris	Notiophilus	palustris	1
G4	D	10.04.2012	Syntomus truncatellus	Syntomus	truncatellus	1
G4	A	22.05.2012	Syntomus truncatellus	Syntomus	truncatellus	1
G4	A	22.05.2012	Bembidion lampros	Bembidion	lampros	2
G4	A	22.05.2012	Harpalus rufipes	Harpalus	rufipes	1
G1	C	10.04.2012	Amara lucida	Amara	lucida	1
G1	C	10.04.2012	Harpalus subcylindricus	Harpalus	subcylindricus	1
G1	C	10.04.2012	Harpalus tardus	Harpalus	tardus	1
G1	C	10.04.2012	Harpalus pumilus	Harpalus	pumilus	2
G1	C	10.04.2012	Harpalus rubripes	Harpalus	rubripes	3
G1	C	10.04.2012	Amara aenea	Amara	aenea	4
G1	C	10.04.2012	Poecilus cupreus	Poecilus	cupreus	1
G1	C	10.04.2012	Syntomus truncatellus	Syntomus	truncatellus	1
G1	C	10.04.2012	Syntomus foveatus	Syntomus	foveatus	1
G5	B	10.04.2012	Poecilus cupreus	Poecilus	cupreus	1
G4	D	22.05.2012	Harpalus tardus	Harpalus	tardus	1
G4	D	22.05.2012	Harpalus pumilus	Harpalus	pumilus	4
G4	D	22.05.2012	Amara aenea	Amara	aenea	1
G4	D	22.05.2012	Bembidion lampros	Bembidion	lampros	4
G2	B	08.05.2012	Poecilus lepidus	Poecilus	lepidus	1
G2	B	08.05.2012	Amara aenea	Amara	aenea	1
G2	B	08.05.2012	Harpalus tardus	Harpalus	tardus	1
G4	C	08.05.2012	Brachinus crepitans	Brachinus	crepitans	1
G4	C	08.05.2012	Notiophilus palustris	Notiophilus	palustris	1
G4	C	08.05.2012	Poecilus lepidus	Poecilus	lepidus	1
G4	C	08.05.2012	Harpalus tardus	Harpalus	tardus	3
G4	C	08.05.2012	Harpalus rubripes	Harpalus	rubripes	2
G4	C	08.05.2012	Harpalus pumilus	Harpalus	pumilus	1
G4	C	08.05.2012	Amara aenea	Amara	aenea	2
G4	C	08.05.2012	Syntomus truncatellus	Syntomus	truncatellus	8
G4	C	08.05.2012	Bembidion lampros	Bembidion	lampros	2
G5	A	24.04.2012	Amara familiaris	Amara	familiaris	1
G5	A	24.04.2012	Poecilus cupreus	Poecilus	cupreus	1
G1	A	08.05.2012	Harpalus rubripes	Harpalus	rubripes	1
G1	A	08.05.2012	Harpalus pumilus	Harpalus	pumilus	1
G1	A	08.05.2012	Syntomus truncatellus	Syntomus	truncatellus	1
G5	A	08.05.2012	Syntomus truncatellus	Syntomus	truncatellus	4
G2	B	24.04.2012	Harpalus pumilus	Harpalus	pumilus	1
G6	C	10.04.2012	Poecilus cupreus	Poecilus	cupreus	1
G6	C	10.04.2012	Amara convexior	Amara	convexior	1
G4	B	08.05.2012	Microlestes maurus	Microlestes	maurus	1
G4	B	08.05.2012	Harpalus tardus	Harpalus	tardus	2
G4	B	08.05.2012	Poecilus lepidus	Poecilus	lepidus	1
G1	A	26.03.2012	Amara aenea	Amara	aenea	1
G1	A	26.03.2012	Amara convexior	Amara	convexior	1
G1	A	26.03.2012	Syntomus truncatellus	Syntomus	truncatellus	2
G3	D	24.04.2012	Harpalus rubripes	Harpalus	rubripes	10
G3	D	24.04.2012	Harpalus tardus	Harpalus	tardus	3
G3	D	24.04.2012	Harpalus pumilus	Harpalus	pumilus	2
G3	D	24.04.2012	Harpalus subcylindricus	Harpalus	subcylindricus	1
G3	D	24.04.2012	Syntomus truncatellus	Syntomus	truncatellus	1
G3	D	24.04.2012	Amara aenea	Amara	aenea	2
G3	D	24.04.2012	Amara convexior	Amara	convexior	1
G3	D	24.04.2012	Poecilus cupreus	Poecilus	cupreus	2
G3	D	24.04.2012	Poecilus lepidus	Poecilus	lepidus	1
G2	D	10.04.2012	Harpalus rubripes	Harpalus	rubripes	1
G2	D	10.04.2012	Harpalus pumilus	Harpalus	pumilus	3
G3	B	24.04.2012	Harpalus rubripes	Harpalus	rubripes	2
G3	B	24.04.2012	Harpalus subcylindricus	Harpalus	subcylindricus	1
G3	B	24.04.2012	Amara convexior	Amara	convexior	1
G3	D	10.04.2012	Amara aenea	Amara	aenea	4
G3	D	10.04.2012	Harpalus pumilus	Harpalus	pumilus	1
G3	D	10.04.2012	Calathus melanocephalus	Calathus	melanocephalus	1
G3	B	08.05.2012	Harpalus rubripes	Harpalus	rubripes	3
G3	B	08.05.2012	Badister bullatus	Badister	bullatus	1
G4	B	24.04.2012	Harpalus tardus	Harpalus	tardus	1
G4	B	24.04.2012	Harpalus rubripes	Harpalus	rubripes	1
G4	B	24.04.2012	Bembidion lampros	Bembidion	lampros	1
G4	B	24.04.2012	Amara convexior	Amara	convexior	1
G4	D	24.04.2012	Harpalus tardus	Harpalus	tardus	1
G4	D	24.04.2012	Harpalus rubripes	Harpalus	rubripes	2
G4	D	24.04.2012	Harpalus subcylindricus	Harpalus	subcylindricus	1
G4	D	24.04.2012	Amara aenea	Amara	aenea	1
G4	D	24.04.2012	Harpalus pumilus	Harpalus	pumilus	2
G4	D	24.04.2012	Syntomus truncatellus	Syntomus	truncatellus	3
G1	C	26.03.2012	Syntomus truncatellus	Syntomus	truncatellus	1
G1	C	26.03.2012	Syntomus foveatus	Syntomus	foveatus	1
G1	A	10.04.2012	Poecilus cupreus	Poecilus	cupreus	2
G1	A	10.04.2012	Harpalus rubripes	Harpalus	rubripes	1
G1	D	10.04.2012	Harpalus rubripes	Harpalus	rubripes	4
G1	D	10.04.2012	Harpalus tardus	Harpalus	tardus	1
G1	D	10.04.2012	Poecilus cupreus	Poecilus	cupreus	1
G1	D	10.04.2012	Amara aenea	Amara	aenea	2
G1	D	10.04.2012	Amara convexior	Amara	convexior	1
G1	D	10.04.2012	Harpalus pumilus	Harpalus	pumilus	4
G1	C	24.04.2012	Poecilus lepidus	Poecilus	lepidus	1
G1	C	24.04.2012	Poecilus cupreus	Poecilus	cupreus	2
G1	C	24.04.2012	Harpalus tardus	Harpalus	tardus	3
G1	C	24.04.2012	Harpalus rubripes	Harpalus	rubripes	1
G1	C	24.04.2012	Bembidion lampros	Bembidion	lampros	1
G1	C	24.04.2012	Syntomus truncatellus	Syntomus	truncatellus	4
G1	C	24.04.2012	Harpalus pumilus	Harpalus	pumilus	2
G1	D	24.04.2012	Poecilus cupreus	Poecilus	cupreus	1
G1	D	24.04.2012	Poecilus lepidus	Poecilus	lepidus	2
G1	D	24.04.2012	Harpalus tardus	Harpalus	tardus	5
G1	D	24.04.2012	Harpalus subcylindricus	Harpalus	subcylindricus	1
G1	D	24.04.2012	Harpalus rubripes	Harpalus	rubripes	8
G1	D	24.04.2012	Harpalus pumilus	Harpalus	pumilus	2
G1	D	24.04.2012	Amara aenea	Amara	aenea	4
G1	D	24.04.2012	Amara convexior	Amara	convexior	2
G1	D	24.04.2012	Anchomenus dorsalis	Anchomenus	dorsalis	1
G1	D	24.04.2012	Syntomus truncatellus	Syntomus	truncatellus	1
G1	D	08.05.2012	Harpalus subcylindricus	Harpalus	subcylindricus	3
G1	D	08.05.2012	Harpalus tardus	Harpalus	tardus	4
G1	D	08.05.2012	Harpalus rubripes	Harpalus	rubripes	3
G1	D	08.05.2012	Poecilus lepidus	Poecilus	lepidus	1
G1	D	08.05.2012	Calathus melanocephalus	Calathus	melanocephalus	1
G1	D	08.05.2012	Amara aenea	Amara	aenea	1
G1	D	08.05.2012	Syntomus truncatellus	Syntomus	truncatellus	3
G1	B	08.05.2012	Harpalus tardus	Harpalus	tardus	1
G1	B	08.05.2012	Harpalus rubripes	Harpalus	rubripes	1
G2	D	26.03.2012	Amara lucida	Amara	lucida	1
G2	D	26.03.2012	Amara aenea	Amara	aenea	1
G2	D	26.03.2012	Syntomus foveatus	Syntomus	foveatus	1
G2	D	26.03.2012	Poecilus cupreus	Poecilus	cupreus	2
G2	D	26.03.2012	Harpalus tardus	Harpalus	tardus	3
G2	D	24.04.2012	Amara familiaris	Amara	familiaris	1
G2	D	24.04.2012	Amara lunicollis	Amara	lunicollis	1
G2	D	24.04.2012	Amara convexior	Amara	convexior	1
G2	D	24.04.2012	Syntomus truncatellus	Syntomus	truncatellus	1
G2	D	24.04.2012	Harpalus rubripes	Harpalus	rubripes	4
G2	D	24.04.2012	Harpalus tardus	Harpalus	tardus	2
G2	C	24.04.2012	Syntomus truncatellus	Syntomus	truncatellus	5
G2	C	24.04.2012	Harpalus tardus	Harpalus	tardus	1
G2	C	24.04.2012	Harpalus subcylindricus	Harpalus	subcylindricus	1
G2	C	24.04.2012	Poecilus cupreus	Poecilus	cupreus	1
G2	C	24.04.2012	Amara aenea	Amara	aenea	1
G2	C	24.04.2012	Harpalus rubripes	Harpalus	rubripes	2
G2	C	08.05.2012	Syntomus truncatellus	Syntomus	truncatellus	4
G2	C	08.05.2012	Syntomus foveatus	Syntomus	foveatus	1
G2	C	08.05.2012	Harpalus tardus	Harpalus	tardus	2
G2	C	08.05.2012	Harpalus pumilus	Harpalus	pumilus	1
G2	C	08.05.2012	Poecilus lepidus	Poecilus	lepidus	1
G2	D	08.05.2012	Harpalus rubripes	Harpalus	rubripes	4
G2	D	08.05.2012	Harpalus tardus	Harpalus	tardus	4
G2	D	08.05.2012	Syntomus truncatellus	Syntomus	truncatellus	4
G2	D	08.05.2012	Panagaeus bipustulatus	Panagaeus	bipustulatus	1
G2	D	08.05.2012	Amara aenea	Amara	aenea	1
G2	D	08.05.2012	Amara convexior	Amara	convexior	1
G6	C	26.03.2012	Bembidion properans	Bembidion	properans	1
G6	C	26.03.2012	Microlestes maurus	Microlestes	maurus	1
G4	C	24.04.2012	Amara similata	Amara	similata	1
G4	C	24.04.2012	Amara ovata	Amara	ovata	1
G4	C	24.04.2012	Amara convexior	Amara	convexior	1
G4	C	24.04.2012	Amara familiaris	Amara	familiaris	3
G4	C	24.04.2012	Poecilus cupreus	Poecilus	cupreus	2
G4	C	24.04.2012	Philorhizus notatus	Philorhizus	notatus	2
G4	C	24.04.2012	Harpalus tardus	Harpalus	tardus	2
G4	C	24.04.2012	Harpalus pumilus	Harpalus	pumilus	2
G4	C	24.04.2012	Amara aenea	Amara	aenea	1
G4	C	24.04.2012	Paradromius linearis	Paradromius	linearis	1
G4	C	24.04.2012	Badister bullatus	Badister	bullatus	1
G4	C	24.04.2012	Syntomus truncatellus	Syntomus	truncatellus	4
G4	C	26.03.2012	Harpalus tardus	Harpalus	tardus	1
G4	D	08.05.2012	Abax parallelepipedus	Abax	parallelepipedus	1
G4	D	08.05.2012	Harpalus tardus	Harpalus	tardus	5
G4	D	08.05.2012	Harpalus affinis	Harpalus	affinis	1
G4	D	08.05.2012	Poecilus lepidus	Poecilus	lepidus	3
G4	D	08.05.2012	Amara convexior	Amara	convexior	1
G4	D	08.05.2012	Amara aenea	Amara	aenea	1
G4	D	08.05.2012	Panagaeus bipustulatus	Panagaeus	bipustulatus	1
G4	D	08.05.2012	Anchomenus dorsalis	Anchomenus	dorsalis	1
G4	D	08.05.2012	Badister bullatus	Badister	bullatus	1
G4	D	08.05.2012	Harpalus pumilus	Harpalus	pumilus	2
G4	D	08.05.2012	Syntomus truncatellus	Syntomus	truncatellus	8
G4	D	08.05.2012	Bembidion lampros	Bembidion	lampros	6
G4	D	08.05.2012	Notiophilus biguttatus	Notiophilus	biguttatus	1
G5	A	22.05.2012	Harpalus rubripes	Harpalus	rubripes	1
G5	C	08.05.2012	Harpalus rubripes	Harpalus	rubripes	2
G5	C	08.05.2012	Poecilus lepidus	Poecilus	lepidus	3
G5	C	08.05.2012	Anchomenus dorsalis	Anchomenus	dorsalis	1
G5	C	08.05.2012	Harpalus tardus	Harpalus	tardus	4
G5	C	08.05.2012	Harpalus pumilus	Harpalus	pumilus	3
G5	C	08.05.2012	Amara aenea	Amara	aenea	2
G5	C	08.05.2012	Syntomus truncatellus	Syntomus	truncatellus	7
G5	C	08.05.2012	Microlestes maurus	Microlestes	maurus	1
G5	D	24.04.2012	Bembidion properans	Bembidion	properans	1
G5	D	24.04.2012	Syntomus truncatellus	Syntomus	truncatellus	7
G5	D	24.04.2012	Poecilus lepidus	Poecilus	lepidus	1
G5	D	24.04.2012	Brachinus crepitans	Brachinus	crepitans	2
G5	D	24.04.2012	Amara convexior	Amara	convexior	3
G5	D	24.04.2012	Amara aenea	Amara	aenea	5
G5	D	24.04.2012	Amara ovata	Amara	ovata	3
G5	D	24.04.2012	Harpalus subcylindricus	Harpalus	subcylindricus	1
G5	D	24.04.2012	Harpalus tardus	Harpalus	tardus	14
G5	D	10.04.2012	Amara aenea	Amara	aenea	2
G5	D	10.04.2012	Harpalus pumilus	Harpalus	pumilus	1
G5	D	26.03.2012	Harpalus tardus	Harpalus	tardus	1
G3	A	24.04.2012	Harpalus tardus	Harpalus	tardus	1
G3	A	24.04.2012	Harpalus pumilus	Harpalus	pumilus	1
G3	A	24.04.2012	Syntomus truncatellus	Syntomus	truncatellus	1
G3	A	08.05.2012	Harpalus tardus	Harpalus	tardus	1
G3	A	08.05.2012	Syntomus truncatellus	Syntomus	truncatellus	2
G3	C	08.05.2012	Syntomus truncatellus	Syntomus	truncatellus	7
G3	C	08.05.2012	Syntomus foveatus	Syntomus	foveatus	1
G3	C	08.05.2012	Harpalus tardus	Harpalus	tardus	1
G3	C	08.05.2012	Harpalus rubripes	Harpalus	rubripes	2
G3	C	08.05.2012	Poecilus lepidus	Poecilus	lepidus	1
G3	A	26.03.2012	Harpalus tardus	Harpalus	tardus	1
G3	A	10.04.2012	Harpalus tardus	Harpalus	tardus	1
G3	D	08.05.2012	Poecilus lepidus	Poecilus	lepidus	5
G3	D	08.05.2012	Harpalus tardus	Harpalus	tardus	4
G3	D	08.05.2012	Harpalus rubripes	Harpalus	rubripes	6
G3	D	22.05.2012	Harpalus rubripes	Harpalus	rubripes	6
G2	D	08.05.2012	Harpalus subcylindricus	Harpalus	subcylindricus	1
G5	A	22.05.2012	Calathus melanocephalus	Calathus	melanocephalus	1
G3	A	08.05.2012	Badister bullatus	Badister	bullatus	1
G4	A	26.03.2012	Carabus coriaceus	Carabus	coriaceus	1
G4	B	24.04.2012	Carabus coriaceus	Carabus	coriaceus	1
